# Supplementary material for: An automated Design-Build-Test-Learn pipeline for enhanced microbial production of fine chemicals
Source: Commun Biol. 2018 Jun 8;1:66. doi: 10.1038/s42003-018-0076-9 (PMC6123781; doi:10.1038/s42003-018-0076-9)
Supplement: Supplementary file 5 — Supplementary Data 3 [file 42003_2018_76_MOESM5_ESM.csv]

			Pinocembrin					Cinnamic acid
Plasmid	ID	IPTG Induction [uM]	Mean [mg/L]	SD [mg/L]	SEM [mg/L]	Median [mg/L]	IQR [mg/L]	Mean [A]	SD [A]	SEM [A]	Median [A]	IQR [A]	ODi	ODh
1040	SBC001040	100	0.02783	0.00643	0.00371	0.0296	0.00625	981451115	15636555	9027769	978511808	15427968	1.06	5.05
1040	SBC001040	1	0.00257	0.00006	0.00003	0.0026	0.00005	333081835	45153672	26069485	335497472	45105184	0.83	4.86
1040	SBC001040	0	0.00243	0.00006	0.00003	0.0024	0.00005	292995221	7694000	4442133	289875584	7204064	0.79	4.65
1041	SBC001041	100	0.02743	0.00367	0.00212	0.0287	0.0035	1369961515	54341351	31373994	1345888512	50183168	0.94	4.93
1041	SBC001041	1	0.00283	0.00006	0.00003	0.0028	0.00005	619342763	25169804	14531793	632187136	22578432	0.71	4.84
1041	SBC001041	0	0.00247	0.00006	0.00003	0.0025	0.00005	387104896	9161952	5289655	384881408	8957312	0.68	4.45
1042	SBC001042	100	0.00573	0.00081	0.00047	0.0061	0.00075	843611499	26858969	15507033	841041472	26766592	0.98	4.84
1042	SBC001042	1	0.0024	0	0	0.0024	0	68009835	10587917	6112937	65318016	10328096	0.8	4.67
1042	SBC001042	0	0.0024	0	0	0.0024	0	26857728	4920137	2840643	26990976	4918784	0.76	4.36
1043	SBC001043	100	0.0397	0.00899	0.00519	0.0423	0.0087	1538113813	43651557	25202238	1531375296	43259712	1.05	4.86
1043	SBC001043	1	0.00283	0.00006	0.00003	0.0028	0.00005	700096704	17038894	9837410	692780544	15817056	0.79	4.77
1043	SBC001043	0	0.0024	0	0	0.0024	0	328926101	25612476	14787370	323739392	25215520	0.79	4.67
1044	SBC001044	100	0.01007	0.0038	0.0022	0.0113	0.00365	1266651541	36419045	21026545	1257188800	35485056	0.75	4.41
1044	SBC001044	1	0.00247	0.00006	0.00003	0.0025	0.00005	763642155	70443003	40670287	741329856	67740960	0.59	4.26
1044	SBC001044	0	0.0024	0	0	0.0024	0	589621888	45553019	26300048	608162432	42629376	0.59	4.38
1045	SBC001045	100	0.0065	0.00069	0.0004	0.0069	0.0006	1143218773	30157695	17411553	1142181760	30144320	1.01	5.2
1045	SBC001045	1	0.00253	0.00006	0.00003	0.0025	0.00005	517532203	31273089	18055527	525685504	30465536	0.78	4.87
1045	SBC001045	0	0.0024	0	0	0.0024	0	221645547	47855836	27629580	243404544	43989664	0.75	4.43
1046	SBC001046	100	0.00303	0.00035	0.0002	0.003	0.00035	323070507	13354828	7710414	321199744	13256192	1.1	4.78
1046	SBC001046	1	0.0024	0	0	0.0024	0	101163904	1579273	911794	100979392	1571168	0.86	4.5
1046	SBC001046	0	0.0024	0	0	0.0024	0	94808811	5951637	3436179	93905216	5899968	0.8	4.58
1047	SBC001047	100	0.0053	0.00118	0.00068	0.005	0.00115	578682560	16923627	9770861	579264256	16916128	1.14	4.61
1047	SBC001047	1	0.0024	0	0	0.0024	0	59395371	2284740	1319095	58744768	2214176	0.89	4.49
1047	SBC001047	0	0.0024	0	0	0.0024	0	27905749	2669766	1541390	28673856	2585568	0.87	4.61
1048	SBC001048	100	0.00243	0.00006	0.00003	0.0024	0.00005	702019285	20611948	11900314	705222272	20424448	1.25	5.33
1048	SBC001048	1	0.0024	0	0	0.0024	0	55777493	10615111	6128637	61753728	9267904	1.05	4.81
1048	SBC001048	0	0.0024	0	0	0.0024	0	27936725	8051882	4648756	31056704	7584992	0.93	4.85
1049	SBC001049	100	0.12567	0.04859	0.02805	0.1425	0.04635	1431901184	31159180	17989761	1437227904	30815808	0.96	4.6
1049	SBC001049	1	0.0035	0.00056	0.00032	0.0036	0.00055	670959851	50405538	29101651	661012544	49663936	0.75	4.81
1049	SBC001049	0	0.00247	0.00006	0.00003	0.0025	0.00005	334812971	114543774	66131879	370060096	110401568	0.69	4.79
1050	SBC001050	100	0.0041	0.00026	0.00015	0.0042	0.00025	1252956203	94410665	54508023	1201912384	83422240	1.02	5.18
1050	SBC001050	1	0.00247	0.00006	0.00003	0.0025	0.00005	395825984	47574561	27467185	415454144	44434112	0.82	4.82
1050	SBC001050	0	0.0024	0	0	0.0024	0	174155115	7976998	4605522	178522816	7023168	0.78	4.63
1051	SBC001051	100	0.0027	0.0001	0.00006	0.0027	0.0001	1279071317	38542431	22252483	1284569280	38247200	1.08	5.07
1051	SBC001051	1	0.0025	0.0001	0.00006	0.0025	0.0001	942547413	241730126	139562953	963067840	241076000	0.85	4.67
1051	SBC001051	0	0.00243	0.00006	0.00003	0.0024	0.00005	802004949	297945360	172018834	740476544	293141824	0.8	4.49
1052	SBC001052	100	0.0032	0.0001	0.00006	0.0032	0.0001	546984576	29196828	16856797	536797824	27832128	0.97	4.63
1052	SBC001052	1	0.0024	0	0	0.0024	0	279624299	76482352	44157106	308543552	72265536	0.75	4.53
1052	SBC001052	0	0.0024	0	0	0.0024	0	299066261	30234276	17455767	313490176	27533152	0.75	4.24
1053	SBC001053	100	0.00243	0.00006	0.00003	0.0024	0.00005	431768768	33703551	19458754	441480000	32637376	0.95	4.6
1053	SBC001053	0	0.00243	0.00006	0.00003	0.0024	0.00005	28351851	7762928	4481928	27015872	7676224	0.71	4.44
1053	SBC001053	1	0.0024	0	0	0.0024	0	20150955	3098110	1788695	18796736	2867552	0.75	4.6
1054	SBC001054	100	0.00593	0.00006	0.00003	0.0059	0.00005	579521280	33816886	19524188	591113920	32292256	1	4.8
1054	SBC001054	1	0.0024	0	0	0.0024	0	34321600	5310772	3066175	33175232	5217152	0.84	4.64
1054	SBC001054	0	0.0024	0	0	0.0024	0	19737109	1924241	1110961	19107264	1845312	0.78	4.37
1055	SBC001055	100	0.00417	0.00134	0.00078	0.0036	0.00125	304050688	2646668	1528055	302748928	2394560	1.13	4.93
1055	SBC001055	1	0.0024	0	0	0.0024	0	125548693	28224187	16295242	138826112	25775712	0.89	4.62
1055	SBC001055	0	0.0024	0	0	0.0024	0	117168939	1788527	1032607	116163264	1562144	0.83	4.32
