# Supplementary material for: An automated Design-Build-Test-Learn pipeline for enhanced microbial production of fine chemicals
Source: Commun Biol. 2018 Jun 8;1:66. doi: 10.1038/s42003-018-0076-9 (PMC6123781; doi:10.1038/s42003-018-0076-9)
Supplement: Supplementary file 6 — Supplementary Data 4 [file 42003_2018_76_MOESM6_ESM.csv]

		Pinocembrin					Cinnamic acid
Plasmid	ID	Mean [mg/L]	SD [mg/L]	SEM [mg/L]	Median [mg/L]	IQR [mg/L]	Mean [A]	SD [A]	SEM [A]	Median [A]	IQR [A]	ODi	ODh
3338	SBC003338	0.01	0.005	0.003	0.008	0.004	50150805	1862749	1075459	49452416	1761824	1.19	5.67
3350	SBC003350	0.119	0.03	0.017	0.123	0.029	113869013	13775357	7953206	110546816	13471552	1.38	5.18
3353	SBC003353	3.603	1.035	0.423	3.166	0.96	144344384	50998026	20819857	140992800	88490784	1.22	5.55
3354	SBC003354	0.053	0.014	0.008	0.057	0.014	75024085	3512947	2028201	75613376	3475680	1.43	5.04
3358	SBC003358	0.095	0.019	0.011	0.103	0.017	94064043	6086384	3513976	97458112	5329568	1.08	5.79
3360	SBC003360	1.193	0.033	0.019	1.205	0.031	71052032	1028724	593934	71295168	1006944	1.10	5.73
3364	SBC003364	1.59	0.326	0.133	1.556	0.427	118221067	36633360	14955507	118837152	66409472	1.21	5.84
3372	SBC003372	1.341	0.553	0.226	1.214	0.549	135156469	46252619	18882553	128510752	74825600	1.16	5.36
3373	SBC003373	0.064	0.014	0.01	0.064	0.01	85661472	689548	487584	85661472	487584	1.26	5.29
3376	SBC003376	0.022	0.004	0.002	0.021	0.004	146932608	11097108	6406919	141910208	10209184	1.25	6.15
3378	SBC003378	0	0.004	0.002	-0.002	0.003	33904341	321545	185644	33898432	321504	1.32	5.28
3379	SBC003379	0.015	0.013	0.008	0.009	0.012	100372352	8210529	4740351	98551424	8057664	0.95	5.66
3381	SBC003381	2.563	0.497	0.222	2.736	0.629	134547354	39035077	17457017	108551488	69715968	1.14	4.92
3382	SBC003382	6.556	0.48	0.277	6.552	0.48	190768320	2037972	1176623	190683264	2036640	1.19	5.50
3383	SBC003383	0.215	0.021	0.008	0.212	0.016	75140256	19021706	7765579	74947104	33138928	1.31	5.63
3384	SBC003384	0	0.002	0.001	0	0.002	37020651	593249	342513	37252800	558144	1.41	5.12
3385	SBC003385	0.075	0.005	0.003	0.076	0.005	104689152	3460131	1997707	106479616	3093248	0.93	6.07
3386	SBC003386	0.005	0.004	0.002	0.003	0.004	46788672	5181572	2991582	46629760	5179744	1.39	5.73
3387	SBC003387	0.047	0.012	0.007	0.052	0.012	52678571	1487439	858773	52115648	1405280	1.27	4.94
3388	SBC003388	0.659	0.038	0.022	0.651	0.037	160448064	8034660	4638813	156388224	7224544	1.27	5.45
3389	SBC003389	0.039	0.007	0.004	0.036	0.006	49673707	1913384	1104693	49801600	1910176	1.27	5.69
3391	SBC003391	2.904	0.77	0.445	2.631	0.733	184825259	12608275	7279391	190946752	11439584	1.18	5.98
3392	SBC003392	0.194	0.058	0.026	0.214	0.096	72760768	20509781	9172253	59916032	28326912	1.25	5.39
3393	SBC003393	0	0.002	0.001	0	0.002	40045504	475933	274780	40203008	455968	1.37	4.92
3394	SBC003394	0.04	0.011	0.004	0.036	0.012	133297429	39406664	16087703	131005632	63653600	1.19	5.08
