# Supplementary material for: An automated Design-Build-Test-Learn pipeline for enhanced microbial production of fine chemicals
Source: Commun Biol. 2018 Jun 8;1:66. doi: 10.1038/s42003-018-0076-9 (PMC6123781; doi:10.1038/s42003-018-0076-9)
Supplement: Supplementary file 7 — Supplementary Data 5 [file 42003_2018_76_MOESM7_ESM.csv]

			Pinocembrin					Cinnamic acid
Strain	Plasmid	ID	Mean [mg/L]	SD [mg/L]	SEM [mg/L]	Median [mg/L]	IQR [mg/L]	Mean [A]	SD [[A]	SEM [A]	Median [A]	IQR [A]	ODi	ODh
BL21	3353	SBC003353	3.1353	2.8729	0.9576	4.0657	6.4067	527413973	99768692	57601481	562432064	95047840	1.95	5.45
BW25113	3353	SBC003353	13.4968	20.8902	6.9634	0.3906	32.1555	184558571	47393383	27362583	205615296	43744640	1.02	5.6
DH1	3353	SBC003353	7.2975	3.2259	1.0753	8.1284	5.3129	506161259	17141640	9896730	511772160	16438496	1.35	5.77
DH10b	3353	SBC003353	8.9305	2.3724	0.7908	9.7078	1.8742	561600939	55253113	31900400	589747648	49585568	1.35	3.73
DH5a	3353	SBC003353	8.0636	4.8244	1.6081	5.7446	6.7394	667461909	43738276	25252305	651882432	41605248	1.13	4.88
Mach1	3353	SBC003353	6.8002	6.5941	2.198	6.6095	12.9274	1511233216	233583565	134859534	1605985984	218695488	1.43	5.4
MDS42	3353	SBC003353	28.8531	3.545	1.1817	28.7927	4.1786	714838805	15813906	9130163	711121280	15482720	1.89	4.96
MG1655	3353	SBC003353	16.2008	14.7921	4.9307	14.473	21.6836	584390741	160738372	92802342	568099840	160118016	1.08	5.7
W3110	3353	SBC003353	22.6019	11.3545	3.7848	24.8768	9.2617	769184363	15665676	9044582	760733696	13851104	1.01	4.7
BL21	3382	SBC003382	3.3641	2.8468	0.9489	3.9055	4.594	713416299	62479060	36072302	704264640	61974336	1.23	4.04
BW25113	3382	SBC003382	9.2371	8.0294	2.6765	11.5352	15.846	242376171	131915196	76161274	235607616	131784896	1.09	5.07
DH1	3382	SBC003382	6.9943	2.9278	0.9759	7.4397	5.1009	573602432	15563522	8985604	579400704	14731200	1.43	5.47
DH10b	3382	SBC003382	4.2053	0.8834	0.2945	4.2825	1.2408	533866304	25521097	14734613	541116160	24736736	1.15	3.01
DH5a	3382	SBC003382	10.9911	5.3246	1.7749	7.7316	8.9412	743178667	24342418	14054101	742455872	24334368	1.03	5.08
Mach1	3382	SBC003382	15.1511	7.6064	2.5355	15.3758	8.8841	1599594645	58359095	33693639	1600162304	58357024	1.19	5.23
MDS42	3382	SBC003382	30.1877	6.5641	2.188	30.4374	6.3733	713880171	52907277	30546030	735065984	49624096	1.42	3.85
MG1655	3382	SBC003382	22.7609	10.4497	3.4832	17.6905	17.5518	733824128	32089852	18527085	741066624	31470912	1.09	5
W3110	3382	SBC003382	22.9345	3.2522	1.0841	22.4542	4.9748	712183744	25735181	14858213	697797184	22518208	1.26	5.05
BL21	3391	SBC003391	2.1995	2.349	0.783	1.9034	2.8505	555039339	244312239	141053737	678294400	219760352	1.45	4.89
BW25113	3391	SBC003391	7.3063	4.0946	1.3649	7.9653	7.4413	431144747	161752010	93387567	367361984	152028064	1.4	5.7
DH1	3391	SBC003391	2.9124	1.5208	0.5069	3.5536	2.8611	530367680	38995905	22514296	541515456	37781952	1.54	5.44
DH10b	3391	SBC003391	4.1951	0.9559	0.3186	4.1917	1.4445	568289131	24986788	14426129	574565184	24388480	1.44	3.83
DH5a	3391	SBC003391	7.0462	2.897	0.9657	5.7373	5.1821	793058709	14767413	8525970	785275648	13139424	1.08	5.65
Mach1	3391	SBC003391	4.0789	2.7968	0.9323	5.1552	4.9857	1656472661	84270532	48653615	1647065088	83875776	1.4	5.2
MDS42	3391	SBC003391	24.5162	2.7968	0.9323	23.6452	2.3849	733187669	38550378	22257071	740912064	37965536	1.4	3.64
MG1655	3391	SBC003391	15.3293	9.3223	3.1074	16.9238	9.4333	698655637	383466809	221394665	855109376	358731744	1.25	6.03
W3110	3391	SBC003391	18.2998	8.0257	2.6752	14.5667	13.6252	679646293	40078827	23139521	697067520	37130688	1.34	5.62
