# Supplementary material for: An automated Design-Build-Test-Learn pipeline for enhanced microbial production of fine chemicals
Source: Commun Biol. 2018 Jun 8;1:66. doi: 10.1038/s42003-018-0076-9 (PMC6123781; doi:10.1038/s42003-018-0076-9)
Supplement: Supplementary file 8 — Supplementary Data 6 [file 42003_2018_76_MOESM8_ESM.csv]

				Pinocembrin					Cinnamic acid
Strain	Media	Plasmid	ID	Mean [mg/L]	SD [mg/L]	SEM [mg/L]	Median [mg/L]	IQR [mg/L]	Mean [mg/L]	SD [mg/L]	SEM [mg/L]	Median [mg/L]	IQR [mg/L]	ODi	ODh
MDS42	EZ	3382	SBC003382	14.864	2.4925	1.2463	14.2803	3.0171	239.5876	30.5456	15.2728	236.1718	29.0167	1.18	4.18
MG1655	EZ	3382	SBC003382	31.9027	8.6965	4.3483	35.5134	5.2989	211.4921	22.0327	11.0164	214.5046	33.8093	1.02	3.35
MDS42	M9	3382	SBC003382	0.5827	0.1806	0.0903	0.6027	0.2463	56.0168	19.8248	9.9124	57.6169	32.2217	0.43	1.29
MG1655	M9	3382	SBC003382	1.3644	1.1706	0.5853	1.3251	1.6045	68.2038	33.982	16.991	63.8058	37.6912	0.43	0.46
MDS42	MOPS	3382	SBC003382	0.6071	0.102	0.051	0.634	0.0987	28.6243	20.4312	10.2156	33.6972	18.486	0.39	0.84
MG1655	MOPS	3382	SBC003382	5.0003	3.2797	1.6398	6.3222	2.5724	136.9973	84.2241	42.1121	172.9553	57.4294	0.64	0.92
MDS42	SOB	3382	SBC003382	2.1629	2.3808	1.1904	1.4529	2.8478	121.0197	26.3892	13.1946	114.4743	33.5054	0.45	5.38
MG1655	SOB	3382	SBC003382	20.2859	6.4906	3.2453	21.7461	7.7263	103.7669	26.3882	13.1941	103.3003	33.3054	1.26	3.62
MDS42	TB	3382	SBC003382	21.395	2.6738	1.3369	20.5359	2.6495	244.2252	30.4969	15.2484	241.3263	42.1271	1.2	4.49
MG1655	TB	3382	SBC003382	29.3405	20.2264	10.1132	34.0297	26.944	271.738	66.6378	33.3189	245.5121	40.8812	1.37	7.07
MDS42	TBsb	3382	SBC003382	38.2292	16.6586	8.3293	39.5568	27.0323	238.2517	10.5026	5.2513	238.853	10.393	0.9	5.38
MG1655	TBsb	3382	SBC003382	25.015	7.0817	3.5409	27.5899	5.0754	267.1465	27.4483	13.7241	262.1788	36.2963	0.9	5.32
