# Supplementary material for: An automated Design-Build-Test-Learn pipeline for enhanced microbial production of fine chemicals
Source: Commun Biol. 2018 Jun 8;1:66. doi: 10.1038/s42003-018-0076-9 (PMC6123781; doi:10.1038/s42003-018-0076-9)
Supplement: Supplementary file 9 — Supplementary Data 7 [file 42003_2018_76_MOESM9_ESM.csv]

Strain	Media	Pinocembrin [mg/L]	Cinnamic acid [mg/L]	Odi	Odh
MG1655fabF	TB	44.1544375	202.4994579	0.588	7.466
MG1655fabF	TB	48.9801375	220.979751	1.112	2.333
MG1655fabF	TB	54.8328875	207.5125997	1.714	3.939
MG1655fabF	TB	51.0250125	204.779344	3.363	5.347
MG1655fabF	TB	24.387825	165.960535	0.417	6.382
MG1655fabF	TB	54.2640125	393.7088275	6.053	7.613
MG1655fabF	TB	42.7409625	183.8357427	0.523	6.959
MG1655fabF	TB	56.111575	201.015191	1.038	2.224
MG1655fabF	TB	60.4908875	215.9097158	1.766	3.741
MG1655fabF	TB	53.7351125	259.960647	3.464	5.301
MG1655fabF	TB	87.540125	332.9706355	4.781	6.793
MG1655fabF	TB	59.0425625	379.2092973	6.112	7.971
MG1655fabF	TB	42.4642125	152.3164806	0.485	6.98
MG1655fabF	TB	44.29025	187.5741158	1.05	2.419
MG1655fabF	TB	48.8673875	193.2759053	1.75	3.876
MG1655fabF	TB	31.4675	211.151113	3.382	6.142
MG1655fabF	TB	78.673875	336.5904806	4.618	6.13
MG1655fabF	TB	51.8609	409.2602938	5.712	7.375
MG1655fabF	TB	49.670475	203.7774861	0.534	7.101
MG1655fabF	TB	53.055025	184.8790854	1.108	2.178
MG1655fabF	TB	58.8139875	205.9832922	1.895	3.768
MG1655fabF	TB	47.030075	192.4654701	3.481	5.067
MG1655fabF	TB	56.5677	394.3254694	4.976	6.514
MG1655fabF	TB	51.9516125	401.2963974	6.307	6.977
MDS42fabF	TB	12.259	135.1613306	0.263	5.094
MDS42fabF	TB	17.717125	120.2724358	0.597	1.793
MDS42fabF	TB	21.7161625	171.2409574	0.958	2.02
MDS42fabF	TB	50.2265375	190.8848992	1.96	2.752
MDS42fabF	TB	40.8805875	185.4702438	2.772	4.38
MDS42fabF	TB	18.78005	236.4286906	4.095	4.736
MDS42fabF	TB	9.629875	108.9364179	0.244	2.468
MDS42fabF	TB	13.524875	139.936231	0.496	4.319
MDS42fabF	TB	16.4630375	173.5608467	0.928	1.754
MDS42fabF	TB	35.2779375	205.9112864	1.686	2.731
MDS42fabF	TB	50.2255125	177.5573146	2.293	4.083
MDS42fabF	TB	27.0676875	213.5673062	3.83	4.888
MDS42fabF	TB	21.4824625	139.4135226	0.513	3.332
MDS42fabF	TB	19.1577625	174.7310144	1.172	1.736
MDS42fabF	TB	41.3725875	177.3863379	1.617	2.989
MDS42fabF	TB	43.639375	190.4676806	2.936	4.32
MDS42fabF	TB	16.737225	210.617737	4.22	5.547
MDS42fabF	TB	52.620425	350.9788909	5.297	6.375
MDS42fabF	TB	25.2396	156.8795123	0.625	2.647
MDS42fabF	TB	25.7331375	179.0101715	0.988	1.976
MDS42fabF	TB	39.166275	200.0524474	1.818	3.032
MDS42fabF	TB	40.77245	191.7895642	2.996	4.431
MDS42fabF	TB	17.5515875	274.5659635	4.279	4.973
MDS42fabF	TB	68.6529625	380.283161	5.339	6.331
