# Supplementary material for: An automated Design-Build-Test-Learn pipeline for enhanced microbial production of fine chemicals
Source: Commun Biol. 2018 Jun 8;1:66. doi: 10.1038/s42003-018-0076-9 (PMC6123781; doi:10.1038/s42003-018-0076-9)
Supplement: Supplementary file 10 — Supplementary Data 8 [file 42003_2018_76_MOESM10_ESM.csv]

		(S)-reticuline					(S)-scoulerine
Plasmid	ID	Mean [mg/L]	SD [mg/L]	SEM [mg/L]	Median [mg/L]	IQR [mg/L]	Mean [ug/L]	SD [ug/L]	SEM [ug/L]	Median [ug/L]	IQR [ug/L]	ODi	ODh
208	SBC000208	49.9457	4.8291	2.7881	52.671	4.213	1.1567	0.1513	0.0873	1.244	0.131	0.97	7.32
216	SBC000216	47.9367	2.9828	1.7221	46.857	2.8325	0.2183	0.1055	0.0609	0.262	0.0985	0.98	7.39
214	SBC000214	41.739	10.752	6.2077	47.353	9.59	1.1787	0.7403	0.4274	1.375	0.7205	0.99	7.42
211	SBC000211	28.0697	0.3395	0.196	28.074	0.3395	0.382	0.2127	0.1228	0.393	0.2125	1.10	6.74
209	SBC000209	27.388	2.4471	1.4128	26.028	2.145	9.4063	1.4911	0.8609	10.116	1.3585	0.98	4.34
204	SBC000204	16.3663	1.5923	0.9193	16.494	1.5885	1.1457	0.2945	0.17	1.146	0.2945	0.94	2.38
213	SBC000213	15.4023	1.0225	0.5903	15.406	1.0225	0.4473	0.1802	0.1041	0.458	0.18	1.04	2.07
202	SBC000202	12.637	0.836	0.4827	12.464	0.8225	0.0433	0.0375	0.0217	0.065	0.0325	0.92	3.87
207	SBC000207	12.3233	0.2152	0.1242	12.369	0.2115	0	0	0	0	0	0.91	6.90
210	SBC000210	9.2017	0.2554	0.1475	9.131	0.248	0.0543	0.0185	0.0107	0.065	0.016	0.93	7.19
215	SBC000215	9.148	0.8769	0.5063	9.523	0.8145	0.0653	0.0325	0.0188	0.065	0.0325	1.01	2.90
217	SBC000217	6.6853	0.5634	0.3253	6.779	0.5575	0.033	0	0	0.033	0	0.96	2.82
205	SBC000205	1.5413	0.1986	0.1147	1.617	0.1875	0.4583	0.1184	0.0684	0.491	0.115	0.58	1.39
203	SBC000203	0	0	0	0	0	0.0327	0.0325	0.0188	0.033	0.0325	0.99	7.15
